# Supplementary material for: CRISPR-Cas systems are present predominantly on mobile genetic elements in Vibrio species
Source: BMC Genomics. 2019 Feb 4;20:105. doi: 10.1186/s12864-019-5439-1 (PMC6360697; doi:10.1186/s12864-019-5439-1)
Supplement: Supplementary file 2 — Table S1. Type I-F systems in V. cholerae. Table S2. Type I-F systems in Vibrionaceae. Table S3. Type I-E systems in V. cholerae. Table S4. Type I-E systems in Vibrionaceae. Table S5. Type I-C systems in Vibrionaceae. Table S6. Type II-B systems in Vibrionaceae. Table S7. Type III CRISPR-Cas systems identified in Vibrionaceae. Table S8. CRISPR-Cas contig accession numbers for species in this study. (XLSX 55 kb) [file 12864_2019_5439_MOESM2_ESM.xlsx]

## Sheet: Table S1 
Table S1. Type I-F systems in V. cholerae
Strain	Location	Year	Cas genes	Direct repeat sequence	# of spacers	Spacer Hits
HC-02A1	Haiti	2010	cas1, cas3, cas8f, cas5, cas7, cas6f	GTTCACTGCCGCACAGGCAGCTTAGAAA	39	6
HC-36A1	Haiti	2010	cas1, cas3, cas8f, cas5, cas7, cas6f	GTTCACTGCCGCACAGGCAGCTTAGAAA	39	6
HC-50A1	Haiti	2010	cas1, cas3, cas8f, cas5, cas7, cas6f	GTTCACTGCCGCACAGGCAGCTTAGAAA	39	6
HC-55A1	Haiti	2010	cas1, cas3, cas8f, cas5, cas7, cas6f	GTTCACTGCCGCACAGGCAGCTTAGAAA	39	6
HE-46	Haiti	2011	cas1, cas3, cas8f, cas5, cas7, cas6f	GTTCACTGCCGTACAGGCAGCTTAGAAA	59	12
2012Env-32	Haiti	2012	cas1, cas3, cas8f, cas5, cas7, cas6f	GTTCACTGCCGCACAGGCAGCTTAGAAA	30	3
2012Env-92	Haiti	2012	cas1, cas3, cas8f, cas5, cas7, cas6f	GTTCACTGCCGCACAGGCAGCTTAGAAA	30	6
SIO	USA	2000	cas1, cas3, cas8f, cas5, cas7, cas6f	GTTCACTGCCGTACAGGCAGCTTAGAAA	42	7
DL4211	USA	2008	cas1, cas3, cas8f, cas5, cas7, cas6f	GTTCACTGCCGCACAGGCAGCTTAGAAA	28	8
A325	Argentina	1993	cas1, cas3, cas8f, cas5, cas7, cas6f	GTTCACTGCCGCACAGGCAGCTTAGAAA	19	9
984-81	India	1981	cas1, cas3, cas8f, cas5, cas7, cas6f	GTTCACTGCCGTACAGGCAGCTTAGAAA	34	11
L15	Sweden	2006	cas1, cas3, cas8f, cas5, cas7, cas6f	GTTCACTGCCGTACAGGCAGCTTAGAAA	83	15
CISM_300055	Mozambique	2008	cas1, cas3, cas8f, cas5, cas7, cas6f	GTTCACTGCCGTACAGGCAGCTTAGAAA	24	0
102	Ukraine	2016	cas1, cas3, cas8f, cas5, cas7, cas6f	GTTCACTGCCGCACAGGCAGCTTAGAAA	2	0
617	Ukraine		cas1, cas3, cas8f, cas5, cas7, cas6f	GTTCACTGCCGCACAGGCAGCTTAGAAA	26	5
8-76	India		cas1, cas3, cas8f, cas5, cas7, cas6f	GTTCACTGCCGCACAGGCAGCTTAGAAA	8	0
490-93	Thailand		cas1, cas3, hp, cas8f, cas5, cas7, cas6f	GTTCACTGCCGCACAGGCAGCTTAGAAA	11	0
2633-78	Brazil	1978	cas1, cas3, cas7fv, cas5fv, cas6f	GTTCACTGCCGCACAGGCAGCTTAGAAA	77	18
116063	Brazil	1978	cas1, cas3, cas7fv, cas5fv, cas6f	GTTCACTGCCGCACAGGCAGCTTAGAAA	57	17
1074-78	Brazil	1978	cas1, cas3, cas7fv, cas5fv, cas6f	GTTCACTGCCGCACAGGCAGCTTAGAAA	57	17
Amazonia	Brazil		cas1, cas3, cas7fv, cas5fv, cas6f	GTTCACTGCCGCACAGGCAGCTTAGAAA	57	17
HE48	Haiti	2010	cas1, cas3, cas7fv, cas5fv, cas6f	GTTCACTGCCGCACAGGCAGCTTAGAAA	50	11
2012Env-2	Haiti	2012	cas1, cas3, cas7fv, cas5fv, cas6f	GTTCACTGCCGCACAGGCAGCTTAGAAA	29	4
2631-78	USA	1978	cas1, cas3, cas7fv, cas5fv, cas6f	GTTCACTGCCGCACAGGCAGCTTAGAAA	77	18
RC385	USA	1998	cas1, cas3, cas7fv, cas5fv, cas6f	GTTCACTGCCGCACAGGCAGCTTAGAAA	75	47
RC586	USA	1999	cas1, cas3, cas7fv, cas5fv, cas6f	GTTCACTGCCGCACAGGCAGCTTAGAAA	33	16
S12	Australia	2009	cas1, cas3, cas7fv, cas5fv, cas6f	GTTCACTGCCGCACAGGCAGCTTAGAAA	44	13
1157-74	India	1974	cas1, cas3, cas7fv, cas5fv, cas6f	GTTCACTGCCGCACAGGCAGCTTAGAAA	43	14
5473-62	Philippines	1962	cas1, cas3, cas7fv, cas5fv, cas6f	GTTCACTGCCGCACAGGCAGCTTAGAAA	4	0
BRV8	United Kingdom		cas1, cas3, cas7fv, cas5fv, cas6f	GTTCACTGCCGCACAGGCAGCTTAGAAA	32	10
TM 11079-80	Brazil	1980	cas1, cas3, tnp, cas3, cas7fv, cas5fv, cas6f	GTTCACTGCCGCACAGGCAGCTTAGAAA	57	17
TP	USA	2000	tniQ, cas5, cas7, cas6f	GTGTTCTGCCGAATAGGCAGCCAAGAAA	3	0
HE-45	Haiti	2010	tniQ, cas5, cas7, cas6f	GGTGAACTGCCGAGTAGGTAGCTGATAACTTA	3	0
Drakes2013	USA	2013	tniQ, cas5, cas7, cas6f	GTGTTCTGCCGAATAGGCAGCCAAGAAA	2	0
490-93	Thailand	1993	tniQ, cas5, cas7, cas6f	GTGAACTGCCGAGTAGGTAGCTGATAAT	3	0
L15	Sweden	2006	tniQ, cas5, cas7, cas6f	GTGTTCTGCCGAATAGGCAGCCAAGAAT	3	0
EM-1676A	Bangladesh	2011	None	GTTCACTGCCGCACAGGCAGCTTAGAAA	3	0

## Sheet: Table S2
Table S2. Type I-F systems in Vibrionaceae
Species	Strain	Location	Year	Cas genes	Direct repeat sequence	# of spacers	Spacer Hits
V. alginolyticus	ATCC 33787 pMBL287	USA	2015	cas1, cas3, cas8f, cas5, cas7, cas6f	GTTCACTGCCGCATAGGCAGCTTAGAAG	21	0
A. fischeri	5F7	USA	2006	cas1, cas3, cas8f, cas5, cas7, cas6f	GTTCACTGCCGTACAGGCAGCTTAGAAA	58	1
A. fischeri	FF227	USA	2006	cas1, cas3, cas8f, cas5, cas7, cas6f	GTTCACTGCCGTACAGGCAGCTTAGAAA	4	1
V. fluvialis	3663	China	2014	cas1, cas3, cas8f, cas5, cas7, cas6f	GTTCACTGCCGTACAGGCAGCTTAGAAA	16	1
V. fluvialis	ATCC 33809	Bangledesh		cas1, cas3, cas8f, cas5, cas7, cas6f	GTTCACTGCCGTACAGGCAGCTTAGAAA	23	2
V. fluvialis	NBRC 103150	Bangledesh		cas1, cas3, cas8f, cas5, cas7, cas6f	GTTCACTGCCGTACAGGCAGCTTAGAAA	23	2
V. fluvialis	PG41	Bahrain	1970	cas1, cas3, cas8f, cas5, cas7, cas6f	GTTCACTGCCGTACAGGCAGCTTAGAAA	50	2
V. metoecus	2010V-1005 32			cas1, cas3, cas8f, cas5, cas7, cas6f	GTTCACTGCCGCACAGGCAGCTTAGAAA	9	2
V. metoecus	YB4D01	USA	2009	cas1, cas3, cas8f, cas5, cas7, cas6f	GTTCACTGCCGTACAGGCAGCTTAGAAA	63	0
V. metoecus	YB5B04	USA	2009	cas1, cas3, cas8f, cas5, cas7, cas6f	GTTCACTGCCGCACAGGCAGCTTAGAAA	55	6
V. navarrensis	0053-83	USA	2014	cas1, cas3, cas8f, cas5, cas7, cas6f	GTTCACTGCCGTATAGGCAGCTTAGAAA	45	3
V. navarrensis	ATCC 51183	Spain	1982	cas1, cas3, cas8f, cas5, cas7, cas6f	GTTCACTGCCGCACAGGCAGCTTAGAAA	43	4
V. nereis	DSM 19584	USA	1971	cas1, cas3, cas8f, cas5, cas7, cas6f	CTTCACTGCCGCACAGGCAGCTAAGAAA	2	0
V. nereis	NBRC 15637		2016	cas1, cas3, cas8f, cas5, cas7, cas6f	CTTCACTGCCGCACAGGCAGCTAAGAAA	2	0
V. parahaemolyticus	3259	USA	2007	cas1, cas3, cas8f, cas5, cas7, cas6f	GTTAACTGCCACACAGGCAGCTTAGAAA	4	0
V. parahaemolyticus	10-4243.	Canada	2006	cas1, cas3, cas8f, cas5, cas7, cas6f	GTTAACTGCCACACAGGCAGCTTAGAAA	23	1
V. parahaemolyticus	10-4244.	Canada	2006	cas1, cas3, cas8f, cas5, cas7, cas6f	GTTAACTGCCACACAGGCAGCTTAGAAA	23	1
V. parahaemolyticus	A4EZ703	Canada	2004	cas1, cas3, cas8f, cas5, cas7, cas6f	GTTAACTGCCACACAGGCAGCTTAGAAA	23	1
V. parahaemolyticus	CDC_K5635	USA	2007	cas1, cas3, cas8f, cas5, cas7, cas6f	GTTAACTGCCATACAGGCAGCTTAGAAA	34	2
V. parahaemolyticus	FORC_22	South Korea		cas1, cas3, cas8f, cas5, cas7, cas6f	GTTAACTGCCACACAGGCAGCTTAGAAA	28	1
V. parahaemolyticus	GCSL_R60	USA	2007	cas1, cas3, cas8f, cas5, cas7, cas6f	GTTAACTGCCACACAGGCAGCTTAGAAA	9	1
V. parahaemolyticus	RM-17-6	Canada	2015	cas1, cas3, cas8f, cas5, cas7, cas6f	GTTAACTGCCACACAGGCAGCTTAGAAA	32	5
V. parahaemolyticus	S141	China	2006	cas1, cas3, cas8f, cas5, cas7, cas6f	GTTCACTGCCGCATAGGCAGCTTAGAAA	40	2
V. parahaemolyticus	TUMSAT_H10_S6	Thialand		cas1, cas3, cas8f, cas5, cas7, cas6f	GTTAACTGCCACACAGGCAGCTTAGAAA	24	2
Vibrio sp.	ER1A	USA	2005	cas1, cas3, cas8f, cas5, cas7, cas6f	CTTCACTGCCGAGCAGGCAGCTTAGAAA	22	0
V. vulnificus	93U204	Taiwan	2004	cas1, cas3, cas8f, cas5, cas7, cas6f	GTTCACTGCCGTATAGGCAGCTTAGAAA	55	6
P. aquimaris	GCSL-P87		2012	cas1, cas3, cas8f, cas5, cas7, cas6f	GTTCACTGCCGCACAGGCAGCTTAGAAA	2	0
S. socompensis	S35	Argentina	2011	cas1, cas3, cas8f, cas5, cas7, cas6f	GTTCACTGCCGCACAGGCAGCTTAGAAA	6	0
S. kushneri	IB560	Spain	2013	cas1, cas3, cas8f, cas5, cas7, cas6f	GTTCACTGCCGCACAGGCAGCTTAGAAA	8	1
S. kushneri	ML328A	Spain	2011	cas1, cas3, cas8f, cas5, cas7, cas6f	GTTCACTGCCGCACAGGCAGCTTAGAAA	8	1
S. kushneri	ML331	Spain	2011	cas1, cas3, cas8f, cas5, cas7, cas6f	GTTCACTGCCGCACAGGCAGCTTAGAAA	82	4
Salinivibrio sp.	IB574	Spain	2013	cas1, cas3, cas8f, cas5, cas7, cas6f	GTTCACTGCCGCACAGGCAGCTTAGAAA	19	1
Salinivibrio sp.	PR5	Spain	2013	cas1, cas3, cas8f, cas5, cas7, cas6f	GTTCACTGCCACACAGGCAGCTTAGAAA	16	0
Salinivibrio sp.	MA351	Spain	2012	cas1, cas3, cas8f, cas5, cas7, cas6f, CRISPR1, Type III, hp, parE, CRISPR2	GTTCACTGCCGCACAGGCAGCTTAGAAA	15	1
					GTTCACTGCCGCACAGGCAGCTTAGAAA	24
Salinivibrio sp.	ML323	Spain	2011	cas1, cas3, cas8f, cas5, cas7, cas6f	GTTCACTGCCGCACAGGCAGCTTAGAAA	21	3
S. costicola	CBH448	Italy	2004	cas1||cas3, cas8f, cas5, cas7, cas6f	GTTCACTGCCGCACAGGCAGCTTAGAAA	32	2
S. kushneri	ML318	Spain	2011	cas1||cas3, cas8f, cas5, cas7, cas6f	GTTCACTGCCGCACAGGCAGCTTAGAAA	8	1
S. socompensis	S10B	Argentina	2011	cas1, cas3||cas8f, cas5, cas7, cas6f	_TTCACTGCCGCACAGGCAGCTTAGAAA	0	0
S. kushneri	IC317	Spain	2011	cas1, cas3||cas8f, cas5, cas7, cas6f	GTTCACTGCCGCACAGGCAGCTTAGAAA	8	1
V. spartinae	CECT 9026			cas1, cas3, cas8f, cas5 ,cas7, cas6f, hp	GTTCACTGCCGCATAGGCAGCTTAGAAA	8	1
Salinivibrio sp.	BNH 3	Namibia	2014	CRISPR1, copG, sinR, higB-2, cas1,cas3, cas8f, cas5,cas7,cas6f, CRISPR2	GTTCACTGCCGCACAGGCAGCTTAGAAA	41	2
					GTTCACTGCCGCACAGGCAGCTTAGAAA	36	1
Salinivibrio sp.	IB282	Spain	2011	CRISPR1, copG, parE, sinR, higB-2, cas1, cas3, cas8f, cas5, cas7, cas6f, CRISPR2	GTTCACTGCCGCACAGGCAGCTTAGAAA	10	2
					GTTCACTGCCGCACAGGCAGCTTAGAAA	45	4
Salinivibrio sp.	IB643	Spain	2013	CRISPR1, copG, cas1,cas3, cas8f, cas5,cas7||cas6f CRISPR2	GTTCACTGCCGCACAGGCAGCTTAGAAA	21	1
					GTTCACTGCCGCACAGGCAGCTTAGAAA	31	0
V. rhizosphaerae	DSM 18581	India		CRISPR1, cas1, cas3, cas8f, cas5,cas7,cas6f, CRISPR2, hp, hp, CRISPR3	GTTCACTGCCGCATAGGCAGCTTAGAAA	13	0
					GTTCACTGCCGCGTAGGCAGCTTAGAAA	12	0
					GTTCACTGCCGCATAGGCAGCTTAGAAA	7	0
Salinivibrio sp.	ML290	Spain	2011	CRISPR1, sinR, hipA, CRISPR2, sinR, higB-2, cas1,cas3, cas8f, cas5,cas7,cas6f, CRISPR3	GTTCACTGCCGCACAGGCAGCTTAGAAA	4	1
					GTTCACTGCCGCATAGGCAGCTTAGAAA	14	1
					GTTCACTGCCGCACAGGCAGCTTAGAAA	3	1
S. kushneri	MA421	Spain	2012	CRISPR1, cas1,cas3, cas8, cas8||tnp, cas5, cas7, cas6, CRISPR2, relE, parD, CRISPR3	GTTCACTGCCGCACAGGCAGCTTAGAAA	10	0
					GTTCACTGCCGCATAGGCAGCTTAGAAA	26	2
					GTTCACTGCCGCACAGGCAGCTTAGAAA	22	4
Salinivibrio sp.	DV	Namibia	2014	CRISPR1 cas1, partial cas3||partial cas3, cas8f, cas5, cas7, cas6f CRISPR2	GTTCACTGCCGCACAGGCAGCTTAGAAA	24	0
					GTTCACTGCCGCACAGGCAGCTTAGAAA	9	1
S. siamensis	JCM 14472	Thailand	2009	CRISPR1, yddM, hipA, CRISPR2, copG, parE, sinR, higB-2, cas1, cas3, cas8f, cas5, cas7, cas6f, CRISPR3	GTTCACTGCCGCATAGGCAGCTTAGAAA	3	0
					GTTCACTGCCGCACAGGCAGCTTAGAAA	7	3
					GTTCACTGCCGCACAGGCAGCTTAGAAA	11	2
Salinivibrio sp.	ES.052	USA		CRISPR1, yddM, hipA, CRISPR2, copG, parE, sinR, higB-2, cas1, cas3, cas8f, cas5, cas7, cas6f, CRISPR3	GTTCACTGCCGCACAGGCAGCTTAGAAA	20	0
					GTTCACTGCCGCACAGGCAGCTTAGAAA	31	1
					GTTCACTGCCGCACAGGCAGCTTAGAAA	33	3
Salinivibrio sp.	IB868	Spain	2013	CRISPR1, yddM, hipA, CRISPR2, copG, parE, sinR, higB-2, cas1, cas3, cas8f, cas5, cas7, cas6f, CRISPR3	GTTCACTGCCGCACAGGCAGCTTAGAAA	14	1
					GTTCACTGCCGCATAGGCAGCTTAGAAA	11	2
					GTTCACTGCCGCACAGGCAGCTTAGAAA	15	2
Salinivibrio sp.	IB870	Spain	2013	CRISPR1, yddM, hipA, CRISPR2, copG, parE, sinR, higB-2, cas1, cas3, cas8f, cas5, cas7, cas6f, CRISPR3	GTTCACTGCCGCATAGGCAGCTTAGAAA	11	2
					GTTCACTGCCGCATAGGCAGCTTAGAAA	14	1
					GTTCACTGCCGCACAGGCAGCTTAGAAA	15	2
Salinivibrio sp.	PR6	Puerto Rico	2013	CRISPR1, yddM, hipA, CRISPR2, copG, parE, sinR, higB-2, cas1, cas3, cas8f, cas5, cas7, cas6f, CRISPR3	GTTCACTGCCGCATAGGCAGCTTAGAAA	12	1
					GTTCACTGCCGCACAGGCAGCTTAGAAA	10	1
					GTTCACTGCCGCACAGGCAGCTTAGAAA	6	1
A. fischeri	FF227	USA	2006	cas1, cas3, cas7, hp, cas6f	GTTCACTGCCGCACAGGCAGCTTAGAAA	70	2
V. metschnikovii	CIP 69.14			cas1, cas3, cas7, hp, cas6f	GTTCACTGCCGCACAGGCAGCTTAGAAA	20	3
V. navarrensis	2232	Spain	1982	cas1, cas3, cas7, hp, cas6f	GTTCACTGCCGCACAGGCAGCTTAGAAA	18	4
P. aquimaris	GCSL-P86		2012	cas1, cas3, cas7, hp, cas6f	GTTCACTGCCGCACAGGCAGCTTAGAAA	2	0
P. profundum	SS9			cas1, cas3, cas7, hp, cas6f	GTTCACTGCCGCACAGGCAGCTTAGAAA	26	0
V. alginolyticus	12G01	USA	2006	tniQ, cas5, cas7, cas6f	AGTGTCCTGCCGCATAGGCAGCTAAGAATA	1	0
V. alginolyticus	FF273	USA	2006	tniQ, cas5, cas7, cas6f	GTGTC_CTGCCGCATAGGCAGCTAA_ _ _ _ _	1	0
V. alginolyticus	UCD-30C	USA	2014	tniQ, cas5, cas7, cas6f	AGTGT_C_CTGCCGCATAGGCAGCTAAAAATA	1	0
V. alginolyticus	V1	Greece	2007	tniQ, cas5, cas7, cas6f	None	0	0
V. alginolyticus	V2	Greece	2007	tniQ, cas5, cas7, cas6f	None	0	0
V. crassostreae	J5-20		2015	tniQ, cas5, cas7, cas6f	None	0	0
V. crassostreae	LGP8		2015	tniQ, cas5, cas7, cas6f	None	0	0
V. cyclitrophicus	1F97	USA	2006	tniQ, cas5, cas7, cas6f	GTGTC_CTGCCGCATAGGCAGCTAAGAA_	2	0
V. fluvialis	3663	China	2014	tniQ, cas5, cas7, cas6f	GTGTTCCACCGAGTAGGCGGCCAAGAAA	3	0
V. fluvialis	ATCC 33809	Bangledesh		tniQ, cas5, cas7, cas6f	GTTCACCGCCGCATAGGCAGCTGATAA_	2	0
V. fluvialis	NBRC 103150	Bangledesh		tniQ, cas5, cas7, cas6f	GTTCACCGCCGCATAGGCAGCTGATAAT	2	0
V. metoecus	OP3H	USA	2006	tniQ, cas5, cas7, cas6f	GTGTTCTGCCGAATAGGCAGCCAAGAA_	1	0
V. mimicus	SCCF01	China	2016	tniQ, cas5, cas7, cas6f	None	0	0
V. mimicus	VM223	Brazil	2013	tniQ, cas5, cas7, cas6f	None	0	0
V. natriegens	CCUG 16373	USA	2016	tniQ, cas5, cas7, cas6f	GTGTTCCGCCGAGTAGGCGGCTAA_ _ _ _	1	0
V. ordalii	12B09	USA	2003	tniQ ,cas5, cas7, cas6f	GTGTC_CTGCCGTGTAGGCAGCTAAGAAA	3	0
V. ordalii	FS-238	USA	2006	tniQ, cas5, cas7, cas6f	GTGTC_CTGCCGTGTAGGCAGCTAAGAAA	3	0
V. parahaemolyticus	10-4243.	Canada	2006	tniQ, cas5, cas7, cas6f	None	0	0
V. parahaemolyticus	10-4244.	Canada	2006	tniQ, cas5, cas7, cas6f	None	0	0
V. parahaemolyticus	CDC_K4762	USA	2006	tniQ, cas5, cas7, cas6f	GTGTCCTGCCGCATAGGCAGCTAAAAAT	2	1
V. parahaemolyticus	UCM-V493			tniQ, cas5, cas7, cas6f	None	0	0
Vibrio sp.	J2-12			tniQ, cas5, cas7, cas6f	GTGTC_CTGCCGCATAGGCAGCTAAGAA_	2	0
V. splendidus	UCD-SED7	USA	2015	tniQ, cas5, cas7, cas6f	GTGTC_CTGCCGCATAGGCAGCTAAGAA_	2	0
V. lentus	5F-79	USA	2006	tniQ, cas5, cas7, cas6f	GTGTC_CTGCCGCATAGGCAGCTAAGAA_	2	0
V. vulnificus	DAL-79087	USA	1997	tniQ, cas5, cas7, cas6f	GTG_ACCTGCCGCATAGGCAGCC_ _ _ _AA	2	1
V. vulnificus	VV9-09	Israel	2009	tniQ, cas5, cas7, cas6f	None	0	0
V. anguillarum	90-11-286	Denmark	1995	tniQ, cas5, cas7, cas6f	GTGACCTGCCGCATAGGCAGCCAAGAA	2	0
V. anguillarum	90-11-286	Denmark	1995	tniQ, cas5, cas7, cas6f	None	0	0
V. anguillarum	ATCC 14181	-	1960	tniQ, cas5, cas7, cas6f	CTACCTACTCGGCAGTACACTGTT	1	0
V. azureus	LC2-005	Japan	2005	tniQ, cas5, cas7, cas6f	None	0	0
V. anguillarum	HI610	Norway	2004	tniQ, cas5, cas7, cas6f	CTACCTACTCGGCAGTACACTGTT	1	0
V. fluvialis	ATCC 33809	Bangledesh		cas5, cas7, cas6f	GTGTTCCGCCGAGTAGGCGGCTAAGAAT	2	0
V. navarrensis	ATCC 51183	Spain	1982	None	GTTCACTGCCGCACAGGCAGCTTAGAAA	27	0
Salinivibrio sp.	MA351	Spain	2012	cas1, cas3, cas8, cas5, cas7, cas6, CRISPR1, Type III, CRISPR2 (I-F)	GTTCACTGCCGCACAGGCAGCTTAGAGA	24	1

## Sheet: Table S3
Table S3. Type I-E systems in V. cholerae
Strain	Location	Year	Cas genes	Direct repeat sequences	# of spacers	Spacer Hits
CT 5369-93	Brazil	1993	cas3, cas8e, cse2, cas6e, cas7, cas5, cas1, cas2	GTCTTCCCCACGCAGGTGGGGGTGTTTC	27	4
O395	India	1961	cas3, cas8e, cse2, cas6e, cas7, cas5, cas1, cas2	GTCTTCCCCACGCAGGTGGGGGTGTTTC	39	5
8-76.	India	1976	cas3, cas8e, cse2, cas6e, cas7, cas5, cas1, cas2	GTCTTCCCCACGCAGGTGGGGGTGTTTCT	2	0
984-81	India	1981	cas3, cas8e, cse2, cas6e, cas7, cas5, cas1, cas2	GTCTTCCCCACGCAGGTGGGGGTGTTTC	10	0
RC27	Indonesia	1991	cas3, cas8e, cse2, cas6e, cas7, cas5, cas1, cas2	GTCTTCCCCACGCAGGTGGGGGTGTTTC	50	14
VC35	Malaysia	2004	cas3, cas8e, cse2, cas6e, cas7, cas5, cas1, cas2	GTCTTCCCCACGCAGGTGGGGGTGTTTC	12	0
95412	Mexico	1997	cas3, cas8e, cse2, cas6e, cas7, cas5, cas1, cas2	GTCTTCCCCACGCAGGTGGGGGTGTTTC	33	7
5/66.	Pakistan	1966	cas3, cas8e, cse2, cas6e, cas7, cas5, cas1, cas2	GTCTTCCCCACGCAGGTGGGGGTGTTTC	33	7
M1337	Russia		cas3, cas8e, cse2, cas6e, cas7, cas5, cas1, cas2	GTCTTCCCCACGCAGGTGGGGGTGTTTCTGT	2	0
ATCC 14035	Spain		cas3, cas8e, cse2, cas6e, cas7, cas5, cas1, cas2	GTCTTCCCCACGCAGGTGGGGGTGTTTC	9	5
617	Ukraine		cas3, cas8e, cse2, cas6e, cas7, cas5, cas1, cas2	GTCTTCCCCACGCAGGTGGGGGTGTTTC	80	0
ATCC 11629			cas3, cas8e, cse2, cas6e, cas7, cas5, cas1, cas2	GTCTTCCCCACGCAGGTGGGGGTGTTTC	33	8

## Sheet: Table S4
Table S4 Type I-E systems in Vibrionaceae
Species	Strain	Location	Year	Cas genes	Direct repeat sequence	# of spacers	Spacer Hits
V. gazogenes	CECT 5068	Spain	1978	cas3, cas8e, cse2, cas7, cas5, cas6e, cas1, cas2	GTGTTCCCCGTATGCACGGGGATGAACCG	13	0
V. gazogenes	DSM 21264	Spain		cas3, cas8e, cse2, cas7, cas5, cas6e, cas1, cas2	GTGTTCCCCGTATGCACGGGGATGAACCG	2	0
V. harveyi	ATCC 43516	Bahamas		cas3, cas8e, cse2, cas7, cas5, cas6e, cas1, cas2	GTGTTCTCCGTACCCACGGAGATGAACCG	37	1
S. costocola	LMG11651	Argentina		cas3, cas8e, cse2, cas7, cas5, cas6e, cas1, cas2	GTGTTCCCCGTGCCCACGGGGATGAACCG	13	0
S. sharmensis	DSM 18182	Egypt	2010	cas3, cas8e, cse2, cas7, cas5, cas6e, cas1, cas2	GTGTTCCCCGTGCCCACGGGGATGAACCG	79	2
Salinivibrio sp.	BNH	Namibia	2014	cas3, cas8e, cse2, cas7, cas5, cas6e, cas1, cas2	GTGTTCCCCGTGCCCACGGGGATGAACCG	47	0
Salinivibrio sp.	DV	Namibia	2014	cas3, cas8e||cas8e, cse2, cas7, cas5, cas6e, cas1, cas2	GTGTTCCCCGTGCCCACGGGGATGAACCG	42	7
S. kushneri	IB563	Spain	2013	cas3, cas8e, cse2, cas7, cas5, cas6e, cas1, cas2	GTGTTCCCCGTGCCCACGGGGATGAACCG	71	1
Salinivibrio sp.	IB870	Spain	2013	cas3, cas8e, cse2, cas7, cas5, cas6e, cas1, cas2	GTGTTCCCCGTGCCCACGGGGATGAACCG	24	1
Salinivibrio sp.	IB872	Spain	2013	cas3, cas8e, cse2, cas7, cas5, cas6e, cas1, cas2	GTGTTCCCCGTGCCCACGGGGATGAACCG	15	1
Salinivibrio sp.	MA607	Spain	2013	cas3, cas8e, cse2, cas7, cas5, cas6e, cas1, cas2	GTGTTCCCCGTGCCCACGGGGATGAACCG	63	3
P. angustum	ATCC 25915		1970	cas3, cas8e, cse2, cas7, cas5, cas6e, cas1, cas2	GTGTTCCCCGCACCCTCGGGGATAAACCG	1	0
P. damselae	ATCC 33539	USA		cas3, cas8e, cse2, cas7, cas5, cas6e, cas1, cas2	GTGTTCCCCGCACCCTCGGGGATAAACCG	8	0
Salinivibrio sp.	IB868	Spain	2013	cas3, cas8e, cse2, cas7, cas5, cas6e, cas1, cas2	GTGTTCCCCGTGCCCACGGGGATGAACCG	24	1
V. parahaemolyticus	ISF-29-3	Canada	2011	cas3, cas8e, cse2, cas7, cas5, cas6e, cas1, cas2	None	0	0
V. gazogenes	ATCC 43941	USA		CRISPR1, cas3, cas8e, cse2, cas7, cas5, cas6e, cas1, cas2, CRISPR2	GTGTTCCCCGTATGCACGGGGATGAACCG	13	0
					GTGTTCCCCGTATACACGGGGATGAACCG	18	0
V. gazogenes	ATCC 43942	USA		CRISPR1, cas3, cas8e, cse2, cas7, cas5, cas6e, cas1, cas2, CRISPR2	GTGTTCCCCGTATGCACGGGGATGAACCG	11	0
					GTGTTCCCCGTATGCACGGGGATGAACC	3	0
P. galatheae	S2753	Solomon Islands	2006	CRISPR1, cas3, cas8e, cse2, cas7, cas5, cas6e, cas1, cas2, CRISPR2	GTGTTCCCCGTAGGTACGGGGATGAACCG	17	1
					GTGTTCCCCGTGAGTACGGGGATGAACCG	15	0
V. ruber DSM16370	CECT 7878	Taiwan	2011	CRISPR1, cas3, cas8e, cse2, cas7, cas5, cas6e, cas1, cas2, CRISPR2	GTGTTCCCCGTATGTACGGGGATGAACCG	22	1
					GTGTTCCCCGTATACACGGGGATGAACCG	39	2
V. spartinae	CECT 9026	Spain	2013	CRISPR1, cas3, cas8e, cse2, cas7, cas5, cas6e, cas1, cas2, CRISPR2	GTGTTCCCCGTATGCACGGGGATGAACCG	6	0
					GTGTTCCCCGTACACACGGGGATGAAC	2	0
V. albensis	ATCC 14547	Germany		cas3, cas8e, cse2, cas6e, cas7, cas5, cas1, cas2	GTCTTCCCCACACAGGTGGGGGTGTTTC	20	1
V. albensis	VL426	Germany		cas3, cas8e, cse2, cas6e, cas7, cas5, cas1, cas2	GTCTTCCCCACACAGGTGGGGGTGTTTC	20	1
V. metoecus	YB5B06	USA	2009	cas3, cas8e, cse2, cas6e, cas7, cas5, cas1, cas2	GTCTTCCCCACGCAGGTGGGGGTGTTTC	43	2
V. azureus	LC2-005	Japan	2005	CRISPR1, cas3, cas8e, cse2, cas6e, cas7, cas5, cas1, cas2, CRISPR2	GTCTTCCCCACGCACGTGGGGGTGTTTC	9	0
					GTCTTCCCCACGTACGTGGGGGTGTTTCC	10	0
V. azureus	NBRC 104587	Japan		CRISPR1, cas3, cas8e, cse2, cas6e, cas7, cas5, cas1, cas2, CRISPR2	GTCTTCCCCACGTACGTGGGGGTGTTTC	10	0
					GTCTTCCCCACGCACGTGGGGGTGTTTC	9	0
V. ponticus	JCM 19238	Japan		cas3, cas8e, cas8e, cas8e, cse2, cas7, cas7, cas6e, cas6e, cas5, cas1	GTCTTCCCCACGCACGTGGGGGTGTTTC	11	0
V. halioticoli	NBRC 102217	Japan		cas3, cas6e, cse2, cas7, cas5, cas8e, cas1, cas2	GTGTTCCCCGTGCTTACGGGGATGAACCG	22	0
P. profundum	SS9	Philippines		cas3, cas6e, cse2, cas7, cas5, cas8e, cas1, cas2	GTGTTCCCCGTACTCACGGGGCTGAACCG	64	4

## Sheet: Table S5
Table S5. Type I-C systems in Vibrionaceae
Species	Strain	Location	Year	cas genes	Direct repeat sequence	# of spacers	Spacer Hits
V. cidicii	1048-83	USA	1983	cas3, cas5, cas8c, cas7, cas4, cas1, cas2	GTCGCGCCTCCCGCAGGCGCGTGGATTGAAAC	23	1
V. anguillarum	PF7			cas7, cas8c, cas5, cas3, cas3, cas5, cas8c, cas7, cas4, cas1, cas2	GTCGCGCCTCCCGCAGGCGCGTGGATTGAAAC	75	0
V. metschnikovii	CIP 69.14	United Kingdom		cas3, cas5, cas8c, cas7, cas4, cas1, cas2	GTCGCGTCTCCCGCAGGCGCGTGGATTGAAAC	19	1
Vibrio sp.	V03-P4A6T147	Mexico	2013	||cas8c, cas7, cas4, cas1, cas2||	None	0	0
V. fujianensis	FJ201301	China	2013	cas3, cas5, cas8c, cas7, cas4, cas1, cas2	GTCGCGCCTCCCGCAGGCGCGTGGATTGAAAC	25	0
V. salilacus	DSG-S6	China	2013	cas3, cas5, cas8c, cas7, cas4, cas1, cas2	GTCGCGCCTCCCGCAGGCGCGTGGATTGAAAC	29	0
V. navarrensis	ATCC 51183	Spain	1982	cas3, cas5, cas8c, cas7, cas4, cas1, cas2	GTCGCGCCTCCCGCAGGCGCGTGGATTGAAAC	28	0
Photobacterium sp.	CECT 9192			cas3, cas5, cas8c, cas7, cas4, cas1, cas2	GTCGCTCCCACCACGGGAGCGTGGATTGAAAC	60	5
P. aquimaris	GCSL-P87		2012	cas3, cas5, cas8c, cas7, cas4, cas1, cas2	GTCGCTCCCACCACGGGAGCGTGGATTGAAAC	2	0
P. marinum	AK15	India		CRISPR1, cas3, cas5, cas8c, cas7, cas4, cas1, cas2, CRISPR2	GTCGCTCCCTCCGCGGGAGCGTGGATTGAAAC	21	0
					GTCGCTCCCTCCACGGGAGCGTGGATTGAAAC	30	0
Salinivibrio sp.	DV	Namibia	2014	cas3, cas5, cas8c, cas7, cas4, cas1, cas2	GTCGCGCCTCCCGCAGGCGCGTGGATTGAAAC	179	24
V. hangzhouensis	CGMCC 1.7062	China		cas3, cas5, cas8c, cas7, cas4, cas1, cas2||	None	0	0

## Sheet: Table S6
Table S6. Type II-B systems in Vibrionaceae
Species	Strain	Location	Year	cas genes	Direct repeat sequence	# of spacers	Spacer Hits
V. natriegens	CCUG 16373	USA		cas9, cas1, cas2, cas4	GTTTCAGTGGCTGACTTGTTGAGATAAGCTGTGGAAC	5	0
V. sagamiensis	NBRC 104589	Japan		cas9, cas1, cas2, cas4	GTTTCAGTGGCTGACTTGTTGAGATAGGCTGTGTAAC	3	0
S. sharmensis	DSM 18182	Egypt	2010	cas9, cas1, cas2, cas4	GTTTCAGTGGCTGACTTGTTGAGATAGGCTCTGAAGC	22	3
S. kushneri	IC202	Spain	2011	cas9, cas1, cas2, cas4	GTTTCAGTGGCTGACTTGTTGAGATAGGCTCTGAAGC	51	5
S. kushneri	MA421	Spain	2012	cas9, cas1, cas2, cas4	GTTTCAGTGGCTGACTTGTTGAGATAGGCTCTGAAGC	21	2
Salinivibrio sp.	ML323	Spain	2011	cas9, cas1, cas2, cas4	GTTTCAGTGGCTGACTTGTTGAGATAGGCTCTGAAGC	28	5

## Sheet: Sheet1
			Type III Systems Vibrionaceae
		Species	Strain	Location	Year	Cas genes	Direct repeat sequence	CRISPR Type	# of spacers
	1	V. cholerae	2523-87	USA	1974	cmr1, cas10, cmr3, cmr4, cmr5, cmr6, resolvase, cas6f	GTTCACTGCCGCACAGGCAGCTTAGAAA	III-B/I-F	35
	2	V. cholerae	2479-86	USA	1986	cmr1, cas10, cmr3, cmr4, cmr5, cmr6, resolvase, cas6f	GTTCACTGCCGCACAGGCAGCTTAGAAA	III-B/I-F	37
	3	V. cholerae	RC341	USA	1998	cmr1, cas10, cmr3, cmr4, cmr5, cmr6, resolvase, cas6f	GTTCACTGCCGCACAGGCAGCTTAGAAA	III-B/I-F	23
	4	V. cholerae	SIO	USA	2000	cmr1, cas10, cmr3, cmr4, cmr5, cmr6, resolvase, cas6f	GTTCACTGCCGGACAGGCAGCTTAGAAA	III-B/I-F	39
	5	V. cholerae	DL4211	USA	2008	cmr1, cas10, cmr3, cmr4, cmr5, cmr6, resolvase, cas6f	GTTCACTGCCGCACAGGCAGCTTAGAAA	III-B/I-F	27
	6	V. cholerae	HE-45	Haiti	2010	cmr1, cas10, cmr3, cmr4, cmr5, cmr6, resolvase, cas6f	GTTCACTGCCGCACAGGCAGCTTAGAAA	III-B/I-F	18
	7	V. cholerae	2012Env-32	Haiti	2012	cmr1, cas10, cmr3, cmr4, cmr5, cmr6, resolvase, cas6f	GTTCACTGCCGCACAGGCAGCTTAGAAA	III-B/I-F	12
	8	V. cholerae	617	Ukraine		cmr1, cas10, cmr3, cmr4, cmr5, cmr6, resolvase, cas6f	GTTCACTGCCGCACAGGCAGCTTAGAAA	III-B/I-F	25
	9	V. cholerae	BRV8	United Kingdom		cmr1, cas10, cmr3, cmr4, cmr5, cmr6||cmr6,hp, cas6f	GTTCACTGCCGCACAGGCAGCTTAGAAA	III-B/I-F	27
	10	V. metoecus	YB4D01	USA	2009	cmr1,cas10,cmr3,cmr4,cmr5,cmr6,hp,cas6f	GTTCACTGCCGCACAGGCAGCTTAGAAA	III-B/I-F	50
	11	Salinivibrio sp.	DV	Namibia	2014	CRISPR,cmr1,cas10||cas10,cmr3,cmr4,cmr5,cmr6,hp	GTTCACTGCCGCACAGGCAGCTTAGAAA	III-B/I-F	3
	12	Vibrio spartinae	CECT 9026	Spain	2013	cmr1,cas10,cmr3,cmr4,cmr5,cmr6,hp,hp,hp,CRISPR1,ceaC,immE3,CRISPR2,hp,ruvA,CRISPR3	GTTCACTGCCGCATAGGCAGCTTAGAAA	III-B/I-F	2
							GTTCACTGCCGCATAGGCAGCTTAGAAA	III-B/I-F	3
							GTTCACTGCCGCATAGGCAGCTTAGAAA	III-B/I-F	3
	13	V. palustris	CECT 9027			CRISPR1, cas7, cas6f, CRISPR2, cmr1, cas10, cmr2, cmr4, cmr5, cmr6, hp, CRISPR3	GTTCACTGCCGCACAGGCAGCTTAGAAA	III-B/I-F	2
							GTTCACCGCCGCACAGGCGGCTTAGAAA	III-B/I-F	7
							GTTCACTGCCGCACAGGCAGCTTAGAAA	III-B/I-F	6
	14	V. gazogenes	ATCC 43941	USA		CRISPR1, cas2, cas1,hp, csm6, cmr1, cas10, cmr2, cmr4, cmr5, cmr6, CRISPR2	GTCCTAACGGCCTGTCTCGGCCAGTGTCTTCCGAT	III-B	5
							GTCCTAACGGCCTGTCTCGGCCAGTGTCTTCCGATA	III-B	4
	15	V. gazogenes	ATCC 43942	USA		CRISPR1, cas2, cas1,hp, csm6, cmr1, cas10, cmr2, cmr4, cmr5, cmr6, CRISPR2	ATCGGAAGACACTGGCCGAGACAGGCCGTT	III-B	3
	16	V. gazogenes	CECT 5068	Spain	1978	cas2, cas1, hp, hp, cmr1, cas10, cmr2, cmr5, cmr2	GTGGAAATACCTTGGCCGAAACAGGCCGTTAAGAC	III-B	7
		V. gazogenes	DSM 21264	Spain		cas2, cas1, hp, hp, cmr1, cas10, cmr2, cmr5, cmr2	GTGGAAATACCTTGGCCGAAACAGGCCGTTAAGAC	III-B	7
		V. mexicanus	CAIM 1540	Mexico	2004	CRISPR1, csm1, csm1, cmr4, cmr2, cmr4, cmr4, hp, cmr6, cas6, csm6, csm6,csm6,csm6,cas1,cas2,cas2, CRISPR2	GTTTAAGCACTGCCCGGTTATGACGGGATTAAGAC		11
		V. breoganii	ZF-29	USA	2006	csa3,cas10,cmr4, cmr2, cmr4, hp, cmr6, csx1, CRISPR1, hp, csp, hscb, CRISPR2, cas2, cas1,cas2,hp,csx16	GTCATAATCCCTTTAAGAACAGGGCGAGTTTCAGACA		4
							GTCTGAAACTCGCCCTGTTCTTAAAGGGATTAAGACA		5
		V. rotiferianus	CAIM 577 = LMG 21460	Belgium		csm1,cmr4,cmr2,cmr4,hp,cmr6,cas6,csm6,csm6,csm6,csm6,secE,hp,cas1,cas2,cas2	None		N/A
		V. vulnificus	YJ016	Taiwan		cas6, cmr6,hp,cmr4, cmr2, cmr4, cas10, hp, hp, CRISPR1, cas1, cas2, cas2, CRISPR2, csm6,hp,csm6,csm6	GTTTCAGACATGCCCGGTTTAGACGGGATTAAGAC		2
							GTTTCAGACATGCCCGGTTTAGACGGGATTAAGAC		9
		P. aquae	CGMCC 1.12159	China	2012	CRISPR1, cas1cas2,cas10,csx16,nosL,leoA,CRISPR2,leoA,leoA,hp,csm6,cas6,cmr6,hp,cmr4,cmr2,cmr4,csm1,csx1	GTCTGAAAGGACGAGCCCTGACTAAAGGGATTAAGAC		3
							GTCTGAAAGGACGAGCCCTGACTAAAGGGATTAAGAC		5
		Salinivibrio sp.	IB282	Spain	2011	cas10,cmr4,cmr2,hp,cmr4,hp,cmr6,cas6,csm6,CRISPR,cas2,cas1	GTCCTCACGGACCACGCCCTGAC		7
		V. gazogenes	CECT 5068	Spain	1978	cas10, csm, csm, csm ,DUF-RT-cas1, cas2	GTTTCAGTAGGTCTGGCCGTTTAGGCCGTTGAGAC		2
		V. gazogenes	DSM 21264	Spain		cas10, csm, csm, csm ,DUF-RT-cas1, cas2	GTTTCAGTAGGTCTGGCCGTTTAGGCCGTTGAGAC		4
		V. metoecus	07-2435.	USA	2007	cas10, csm, csm, csm, cas6-RT-cas1, cas2	GCTTCATTAGATAAGGTCGTTCAGACCGTTGAGAC		24
		V. metoecus	YB9D03	USA	2009	cas10, csm, csm, csm, cas6-RT-cas1, cas2	GCTTCATTAGATAAGGTCGTTCAGACCGTTGAGAC		28
		V. sinaloensis	T08	Malaysia	2014	cas10, csm, csm, csm, cas1, cas2	GCTTCATTAGTACTGGTCGTTCAGACCGTTGAGAC		28
		P. aphoticum	DSM 25995 CRISPR1	Spain	2008	cas10, csm, csm, csm, cas6-RT-cas1, cas2, (CRISPR1), hp, (CRISPR2)	GTTTCAACGGCCTAAACGGCCAAGTGCACTGAAAG		5
							GTTTCAACGGCCTAAACGGCCAAGCGCACTGAAAG		9
		P. aphoticum	JCM19237 CRISPR1	Japan	2014	csm, csm, csm, hp, hp, RT, cas1, cas1, cas2, (CRISPR1), dnaQ, (CRISPR2)	GTTTCAACGGCCTAAACGGCCAAGCGCACTGAAAGA		7
		P. aphoticum					GTTTCAACGGCCTAAACGGCCAAGCGCACTGAAAGA		8
		Salinivibrio sp.	ML328A CRISPR1	Spain	2011	cas10, csm, csm, csm, hp, cmr, cas6, csx1, (CRISPR1)	GTCTTAATCCCTTTAGTCAGGGCGTGGTCCGTGAGGAC		4
		Salinivibrio sp.	ML328A CRISPR2			(CRISPR1), cas2, cas1, csx16, hp, (CRISPR2), hp, NTP Hydrolase, GTP-binding protein, hp, (CRISPR3)	GTCTTAATCCCTTTAGTCAGGGCGTGGTCCGTGAGGAC		15
		Salinivibrio sp.	ML328A CRISPR3			(CRISPR1), cas2, cas1, csx16, hp, (CRISPR2), hp, NTP Hydrolase, GTP-binding protein, hp, (CRISPR3)	AAGTCTTAATCCCTTTTGTCAGGGCATG_ _ _ _ _ _ _ _ _ _		4
		V. gazogenes	CECT 5068	Spain	1978	cas10, cmr, cmr, cmr, ,cas1,cas2	GTGTTCCCCGTATGCACGGGGATGAACCG	III-A/I-E	8
		V. gazogenes	DSM 21264	Spain		cas10, cmr, cmr, cmr, ,cas1,cas2	GTGTTCCCCGTATGCACGGGGATGAACCG	III-A/I-E	8

## Sheet: Table S7
Table S7. Type III CRISPR-Cas systems identified in Vibrionaceae
Species	Strain	Location	Year	Cas genes	Direct repeat sequence	CRISPR Type	# of spacers	Spacer Hits
V. gazogenes	CECT 5068	Spain	1978	CRISPRI-E, cas10, cas7, cas5, cas7, cas1, cas2, CRISPR	GTGTTCCCCGTATGCACGGGGATGAACCG	III-A/I-E	8	1
					GTTTCAGTAGGTCTGGCCGTTTAGGCCGTTGAGAC	III-A	2	1
V. gazogenes	DSM 21264	Spain		CRISPRI-E, cas10, cas7, cas5, cas7, cas1, cas2, CRISPR	GTGTTCCCCGTATGCACGGGGATGAACCG	III-A/I-E	8	1
					GTTTCAGTAGGTCTGGCCGTTTAGGCCGTTGAGAC	III-A	4	0
P. aphoticum	DSM 25995 CRISPR1	Spain	2008	cas10, cas7, cas5, cas7, cas1, cas2, CRISPR	GTTTCAACGGCCTAAACGGCCAAGTGCACTGAAAG	III-A	5	0
					GTTTCAACGGCCTAAACGGCCAAGCGCACTGAAAG	III-A	9	0
P. aphoticum	JCM19237 CRISPR1	Japan	2014	cas10, cas10, cas7, cas5, cas7, cas6, hp, RT, cas1, cas1, cas1, cas2, CRISPR1, dnaE, CRISPR2	GTTTCAACGGCCTAAACGGCCAAGCGCACTGAAAGA	III-A	7	0
					GTTTCAACGGCCTAAACGGCCAAGCGCACTGAAAGA	III-A	8	0
V. sinaloensis	T08	Malaysia	2014	cas10, cas7, cas5, cas7, cas1, cas2, CRISPR	GCTTCATTAGTACTGGTCGTTCAGACCGTTGAGAC	III-A	28	0
V. metoecus	07-2435.	USA	2007	cas10, cas7, cas5, cas7, cas1, cas2, CRISPR	GCTTCATTAGATAAGGTCGTTCAGACCGTTGAGAC	III-A	24	2
V. metoecus	YB9D03	USA	2009	cas10, cas7, cas5, cas7, cas1, cas2, CRISPR	GCTTCATTAGATAAGGTCGTTCAGACCGTTGAGAC	III-A	27	0
V. gazogenes	ATCC 43941	USA		CRISPR1, cas2, cas1, hp, hp, cmr1, cas10, cmr3, cmr4, cmr5, cmr6, CRISPR2	GTCCTAACGGCCTGTCTCGGCCAGTGTCTTCCGAT	III-B	5	0
					GTCCTAACGGCCTGTCTCGGCCAGTGTCTTCCGATA	III-B	4	0
V. gazogenes	ATCC 43942	USA		CRISPR1, cas2, cas1, hp, hp, cmr1, cas10, cmr3, cmr4, cmr5, cmr6, CRISPR2	ATCGGAAGACACTGGCCGAGGCAGGCCGTTAGGGGG	III-B	5	1
					ATCGGAAGACACTGGCCGAGACAGGCCGTT	III-B	3	0
V. gazogenes	CECT 5068	Spain	1978	cas2, cas1, hp, hp, cmr1, cas10, cmr3, cmr4, cmr5, cmr6	GTGGAAATACCTTGGCCGAAACAGGCCGTTAAGAC	III-B	7	0
V. gazogenes	DSM 21264	Spain		cas2, cas1, hp, hp, cmr1, cas10, cmr3, cmr4, cmr5, cmr6	GTGGAAATACCTTGGCCGAAACAGGCCGTTAAGAC	III-B	7	0
V. cholerae	2523-87	USA	1974	cmr1, cas10, cmr3, cmr4, cmr5, cmr6, resolvase, cas6f	GTTCACTGCCGCACAGGCAGCTTAGAAA	III-B/I-F	35	4
V. cholerae	2479-86	USA	1986	cmr1, cas10, cmr3, cmr4, cmr5, cmr6, resolvase, cas6f	GTTCACTGCCGCACAGGCAGCTTAGAAA	III-B/I-F	37	2
V. cholerae	RC341	USA	1998	cmr1, cas10, cmr3, cmr4, cmr5, cmr6, resolvase, cas6f	GTTCACTGCCGCACAGGCAGCTTAGAAA	III-B/I-F	23	1
V. cholerae	SIO	USA	2000	cmr1, cas10, cmr3, cmr4, cmr5, cmr6, resolvase, cas6f	GTTCACTGCCGGACAGGCAGCTTAGAAA	III-B/I-F	39	14
V. cholerae	DL4211	USA	2008	cmr1, cas10, cmr3, cmr4, cmr5, cmr6, resolvase, cas6f	GTTCACTGCCGCACAGGCAGCTTAGAAA	III-B/I-F	27	6
V. cholerae	HE-45	Haiti	2010	cmr1, cas10, cmr3, cmr4, cmr5, cmr6, resolvase, cas6f	GTTCACTGCCGCACAGGCAGCTTAGAAA	III-B/I-F	18	1
V. cholerae	2012Env-32	Haiti	2012	cmr1, cas10, cmr3, cmr4, cmr5, cmr6, resolvase, cas6f	GTTCACTGCCGCACAGGCAGCTTAGAAA	III-B/I-F	12	2
V. cholerae	617	Ukraine		cmr1, cas10, cmr3, cmr4, cmr5, cmr6, resolvase, cas6f	GTTCACTGCCGCACAGGCAGCTTAGAAA	III-B/I-F	25	4
V. cholerae	BRV8	United Kingdom		cmr1, cas10, cmr3, cmr4, cmr5, cmr6||cmr6,hp, cas6f	GTTCACTGCCGCACAGGCAGCTTAGAAA	III-B/I-F	27	3
V. metoecus	YB4D01	USA	2009	cmr1, cas10, cmr3, cmr4, cmr5, cmr6, hp, cas6f	GTTCACTGCCGCACAGGCAGCTTAGAAA	III-B/I-F	50	7
Salinivibrio sp.	DV	Namibia	2014	CRISPR, cmr1, cas10||cas10, cmr3, cmr4, cmr5, cmr6, hp	GTTCACTGCCGCACAGGCAGCTTAGAAA	III-B/I-F	3	0
Vibrio spartinae	CECT 9026	Spain	2013	cmr1, cas10, cmr3, cmr4, cmr5, cmr6, hp, hp, hp, CRISPR1, ceaC, immE3, CRISPR2, hp, ruvA, CRISPR3	GTTCACTGCCGCATAGGCAGCTTAGAAA	III-B/I-F	2	0
					GTTCACTGCCGCATAGGCAGCTTAGAAA	III-B/I-F	3	1
					GTTCACTGCCGCATAGGCAGCTTAGAAA	III-B/I-F	3	1
V. palustris	CECT 9027			CRISPR1, cas7, cas6f, CRISPR2, cmr1, cas10, cmr2, cmr4, cmr5, cmr6, hp, CRISPR3	GTTCACTGCCGCACAGGCAGCTTAGAAA	III-B/I-F	2	0
					GTTCACCGCCGCACAGGCGGCTTAGAAA	III-B/I-F	7	1
					GTTCACTGCCGCACAGGCAGCTTAGAAA	III-B/I-F	6	1
Salinivibrio sp.	MA351	Spain	2012	cmr1, cas10, cmr3, cmr4, cmr5, cmr6, hp, parE, CRISPR (I-F)	GTTCACTGCCGCACAGGCAGCTTAGAAA	III-B/I-F	15	1
					GTTCACTGCCGCACAGGCAGCTTAGAAA	III-B/I-F	24	3
V. vulnificus	YJ016	Taiwan		csx1,csx16, csx16, csx1, CRISPR, cas2, cas2, cas1, hp, hp, CRISPR, cas10, csm3, csx10, csm3, csx19, cas7, cas6	GTTTCAGACATGCCCGGTTTAGACGGGATTAAGAC	III-D	2	0
					GTTTCAGACATGCCCGGTTTAGACGGGATTAAGAC	III-D	9	0
V. mexicanus	CAIM 1540	Mexico	2004	CRISPR1, cas10, cas10, csm3, csx10, csm3, csm3, csx19, cas7, cas6, hp, csx1, csx1, csx16, cas1, cas2, cas2 CRISPR2	GTTTAAGCACTGCCCGGTTATGACGGGATTAAGAC	III-D	11	0
					GTATGAGCACTGCCCGGTTATGACGGGATTAAGAC	III-D	11	0
V. rotiferianus	CAIM 577 = LMG 21460	Belgium		CRISPR1, cas10, cas10, csm3, csx10, csm3, csm3, csx19, cas7, cas6, hp, csx1, csx1, csx16, hp, hp, cas1, cas2, cas2 CRISPR2	None	III-D	0	0
V. breoganii	ZF-29	USA	2006	csa3, cas10, csm3, csx10, csm3, csx19, cas7, cas6, csx1, CRISPR1, hp, csp, hscB, CRISPR2, cas2, cas1, cas2	GTCATAATCCCTTTAAGAACAGGGCGAGTTTCAGACA	III-D	4	2
					GTCTGAAACTCGCCCTGTTCTTAAAGGGATTAAGACA	III-D	5	1
P. aquae	CGMCC 1.12159	China	2012	cas10, csm3, csx10, csm3, csx19, cas7, cas6, csa3, hp, hp, hp, CRISPR1, NTPase, skfB, csx16, GGDEF, cas2, cas1, CRISPR2	GTCTGAAAGGACGAGCCCTGACTAAAGGGATTAAGAC	III-D	3	0
					GTCTGAAAGGACGAGCCCTGACTAAAGGGATTAAGAC	III-D	5	1
Salinivibrio sp.	IB282	Spain	2011	cas10, csm3, csx10, csx10, csm3, csx19, cas7, cas6, csx1, CRISPR, cas2, cas1	GTCCTCACGGACCACGCCCTGAC	III-D	7	0
S. kushneri	ML328A CRISPR1	Spain	2011	cas10, csm3, csx10, csm3, csx19, cas7, cas6, csx1, CRISPR1, cas2, cas1, csx16, csm6, CRISPR2, yiiX, ysxC, engB, hp, CRISPR3	GTCTTAATCCCTTTAGTCAGGGCGTGGTCCGTGAGGAC	III-D	4	0
					GTCTTAATCCCTTTAGTCAGGGCGTGGTCCGTGAGGAC	III-D	15	0
					AAGTCTTAATCCCTTTTGTCAGGGCATG_ _ _ _ _ _ _ _ _ _	III-D	4	0

## Sheet: Table S8
	Table S8: CRISPR-Cas contig accession numbers for species in this study
	Species	Strain	Accession Numbers
	V. cholerae	HC-02A1	NZ_GL989070.1
	V. cholerae	HC-36A1	NZ_AXDR01000008.1
	V. cholerae	HC-50A1	NZ_JH941909.1
	V. cholerae	HC-55A1	NZ_JH942770.1
	V. cholerae	HE-46	MIPM01000008.1
	V. cholerae	2012Env-32	NZ_JSTF01000012.1
	V. cholerae	2012Env-92	NZ_JSTJ01000029.1
	V. cholerae	SIO	MIPJ01000029.1
	V. cholerae	DL4211	NZ_MOLL01000071.1
	V. cholerae	A325	CWSO01000004.1
	V. cholerae	984-81	JMBM01000017.1
	V. cholerae	L15	NZ_MDYJ01000008.1
	V. cholerae	CISM_300055	NZ_MWFN01000071.1
	V. cholerae	102	NZ_NDXO01000016.1 NZ_NDXO01000093.1 NZ_NDXO01000130.1 NZ_NDXO01000132.1
	V. cholerae	617	NZ_NCTY01000019.1
	V. cholerae	8-76	JIDN01000039.1
	V. cholerae	490-93	JIDQ01000079.1 NZ_JIDQ01000009.1
	V. cholerae	TM 11079-80	NZ_ACHW01000035.1
	V. cholerae	TP	NZ_MIPK01000232.1
	V. cholerae	DRAKES2013	JNUX01000001.1
	V. cholerae	HE-45	NZ_ALED01000027.1
	V. cholerae	EM-1676A	NZ_KB662755.1
	V. cholerae	2633-78	MIPH01000048.1
	V. cholerae	116063	APFK01000007.1, NZ_KB661299.1
	V. cholerae	1074-78	MIPG01000102.1 NZ_MIPG01000103.1
	V. cholerae	Amazonia	NZ_AFSV01000040.1
	V. cholerae	HE48	AFOR01000012.1
	V. cholerae	2012Env-2	NZ_JSTD01000032.1
	V. cholerae	2631-78	NZ_MIOX01000074.1
	V. cholerae	RC385	GG774559.1
	V. cholerae	RC586	NZ_ADBD01000007.1
	V. cholerae	S12	NZ_MDST01000009.1
	V. cholerae	1157-74	NZ_JIDL01000026.1
	V. cholerae	5473-62	NZ_JIDI01000037.1
	V. cholerae	BRV8	NZ_CTBD01000142.1
	V. cholerae	CT 5369-93	ADAL01000259.1
	V. cholerae	O395	CP000627.1
	V. cholerae	8-76.	NZ_JIDN01000010.1
	V. cholerae	984-81	JMBM01000031.1
	V. cholerae	RC27	ADAI01000033.1
	V. cholerae	VC35	NZ_AMBR01000007.1
	V. cholerae	95412	APFM01000011.1
	V. cholerae	5/66.	NZ_JREO01000009.1
	V. cholerae	M1337	NZ_NEEB01000026.1
	V. cholerae	ATCC 14035	NZ_KK211324.1
	V. cholerae	617	NZ_NCTY01000025.1
	V. cholerae	ATCC 11629	NZ_LOSM01000005.1
	V. alginolyticus	ATCC 33787 pMBL287	CP013487.1
	A. fischeri	5F7	MCGJ01000054.1
	A. fischeri	FF227	NZ_MAJW01000057.1
	V. fluvialis	3663	NZ_JXXQ01000046.1
	V. fluvialis	ATCC 33809	CP014034.1
	V. fluvialis	NBRC 103150	NZ_BCZR01000022.1
	V. fluvialis	PG41	NZ_ASXS01000003.1
	V. metoecus	2010V-1005 32	LCUG01000032.1
	V. metoecus	YB4D01	NZ_LBGO01000013.1
	V. metoecus	YB5B04	NZ_LBGP01000003.1
	V. navarrensis	0053-83	JMCF01000024.1
	V. navarrensis	ATCC 51183	JMCG01000001.1
	V. nereis	DSM 19584	LHPJ01000005.1
	V. nereis	NBRC 15637	BCUD01000004.1
	V. parahaemolyticus	3259	NZ_AVOL01000003
	V. parahaemolyticus	10-4243.	NZ_LASM01000003
	V. parahaemolyticus	10-4244.	NZ_JYJR01000097
	V. parahaemolyticus	A4EZ703	NZ_LODO01000021
	V. parahaemolyticus	CDC_K5635	NZ_MIVG01000049
	V. parahaemolyticus	FORC_22	NZ_CP013249
	V. parahaemolyticus	GCSL_R60	NZ_MIRJ01000030
	V. parahaemolyticus	RM-17-6	NZ_LFWI01000065
	V. parahaemolyticus	S141	NZ_AWIL01000003
	V. parahaemolyticus	TUMSAT_H10_S6	NZ_BAVK01000008
	Vibrio sp.	ER1A	NZ_JPJA01000085, JPJA01000029
	V. vulnificus	93U204	CP009261
	P. aquimaris	GCSL-P87	LZFA01000058.1
	S. socompensis	S35	NZ_AQOD01000074
	S. kushneri	IB560	NZ_MUEM01000042.1
	S. kushneri	ML328A	NZ_MUEU01000025.1
	S. kushneri	ML331	NZ_MUEV01000001.1
	Salinivibrio sp.	IB574	NZ_MUFN01000001.1
	Salinivibrio sp.	PR5	NZ_MUFK01000035.1
	Salinivibrio sp.	MA351	NZ_MUFG01000008.1
	Salinivibrio sp.	ML323	NZ_MUES01000043.1
	S. costicola	CBH448	NZ_MUFR01000064.1
	S. kushneri	ML318	NZ_MUEQ01000067.1, NZ_MUEQ01000064.1
	S. socompensis	S10B	NZ_AQOE01000129.1, NZ_AQOE01000064.1
	S. kushneri	IC317	NZ_MUEP01000168.1, NZ_MUEP01000155.1
	V. spartinae	CECT 9026	NZ_FSSB01000014.1
	Salinivibrio sp.	BNH 3	NZ_MEBQ01000023.1
	Salinivibrio sp.	IB282	NZ_MUET01000004
	Salinivibrio sp.	IB643	NZ_MUFF01000008.1
	V. rhizosphaerae	DSM 18581	NZ_KL543969.1
	Salinivibrio sp.	ML290	NZ_MUEY01000013.1
	S. kushneri	MA421	NZ_MUER01000034.1, NZ_MUER01000014.1
	Salinivibrio sp.	DV	NZ_MEBP01000056.1, NZ_MEBP01000004.1
	S. siamensis	JCM 14472	NZ_MUFB01000009
	Salinivibrio sp.	ES.052	FSRI01000001
	Salinivibrio sp.	IB868	MUEW01000001
	Salinivibrio sp.	IB870	NZ_MUEX01000003
	Salinivibrio sp.	PR6	NZ_MUFA01000004
	A. fischeri	FF227	NZ_MAJW01000109.1
	V. metschnikovii	CIP 69.14	ACZO01000006
	V. navarrensis	2232	JMCH01000043
	P. aquimaris	GCSL-P86	LZEZ01000003
	P. profundum	SS9	CR378681
	V. alginolyticus	12G01	CH902590
	V. alginolyticus	FF273	NZ_MAKC01000143.1
	V. alginolyticus	UCD-30C	NZ_LJTE01000003.1
	V. alginolyticus	V1	NZ_LCUM01000012.1
	V. alginolyticus	V2	NZ_LCSG01000004.1
	V. crassostreae	J5-20	NZ_CCKB01000071
	V. crassostreae	LGP8	NZ_CCKE01000068
	V. cyclitrophicus	1F97	NZ_AIDA02000017
	V. fluvialis	3663	NZ_JXXQ01000015.1
	V. fluvialis	ATCC 33809	CP014034.1
	V. fluvialis	NBRC 103150	NZ_BCZR01000017
	V. metoecus	OP3H	JJMN01000074
	V. mimicus	SCCF01	CP016383
	V. mimicus	VM223	ADAJ01000008
	V. natriegens	CCUG 16373	CP016349.1
	V. ordalii	12B09	AJYV02000049
	V. ordalii	FS-238	NZ_AJYS02000160
	V. parahaemolyticus	10-4243.	NZ_LASM01000017
	V. parahaemolyticus	10-4244.	NZ_JYJR01000024
	V. parahaemolyticus	CDC_K4762	MITB01000089
	V. parahaemolyticus	UCM-V493	NZ_CP007004.1
	Vibrio sp.	J2-12	LK933792.1
	V. splendidus	UCD-SED7	LIZK01000002.1
	V. lentus	5F-79	NZ_MAKA01000036
	V. vulnificus	DAL-79087	NZ_LMXZ01000026.1
	V. vulnificus	VV9-09	NZ_JQDW01000115.1
	V. anguillarum	90-11-286	NZ_CP011460
	V. anguillarum	90-11-286	CP011461
	V. anguillarum	ATCC 14181	NZ_MCJC01000174
	V. anguillarum	HI610	CP011462
	V. fluvialis	ATCC 33809	CP014035.1
	V. navarrensis	ATCC 51183	JMCG01000001
	Salinivibrio sp.	MA351	NZ_MUFG01000008.1
	V. gazogenes	CECT 5068	FULF01000004.1
	V. gazogenes	DSM 21264	FQUH01000011.1
	V. harveyi	ATCC 43516	CP014039
	S. costocola	ATCC 33508 = LMG11651	NZ_AQOF01000002.1
	S. sharmensis	DSM 18182	NZ_MUFC01000004.1
	Salinivibrio sp.	BNH	NZ_MEBQ01000003.1
	Salinivibrio sp.	DV	NZ_MEBP01000093
	S. kushneri	IB563	MUEN01000008
	Salinivibrio sp.	IB870	NZ_MUEX01000027.1
	Salinivibrio sp.	IB872	NZ_MUFO01000001.1
	Salinivibrio sp.	MA607	NZ_MUFJ01000026.1
	P. angustum	ATCC 25915	NZ_JZSO01000040
	P. damselae	ATCC 33539	NZ_JZSI01000008
	Salinivibrio sp.	IB868	NZ_MUEW01000004
	V. parahaemolyticus	ISF-29-3	NZ_LFYM01000080
	V. gazogenes	ATCC 43941	NZ_ASAJ01000005.1
	V. gazogenes	ATCC 43942	NZ_CP018836.1
	P. galatheae	S2753	NZ_JMIB01000020
	V. ruber DSM16370	CECT 7878	NZ_FULE01000008
	V. spartinae	CECT 9026	NZ_FSSB01000001
	V. albensis	ATCC 14547	LOSL01000001
	V. albensis	VL426	NZ_ACHV01000001
	V. metoecus	YB5B06	LBGQ01000014
	V. azureus	LC2-005	CP018619.1
	V. azureus	NBRC 104587	NZ_BAOB01000138.1
	V. ponticus	JCM 19238	BBMI01000006
	V. halioticoli	NBRC 102217	NZ_BAUJ01000030
	P. profundum	SS9	NC_005871
	V. cidicii	1048-83	NZ_LOBP01000101
	V. anguillarum	PF7	CP011464.1
	V. metschnikovii	CIP 69.14	NZ_ACZO01000007.1
	Vibrio sp.	V03-P4A6T147	NZ_NDIO01000035.1
	V. fujianensis	FJ201301	NZ_NBUS01000054.1
	V. salilacus	DSG-S6	NZ_NIVQ01000043.1
	V. navarrensis	ATCC 51183	NZ_JMCG01000001.1
	Photobacterium sp.	CECT 9192	NZ_FYAJ01000003.1
	P. aquimaris	GCSL-P87	NZ_LZFA01000040.1
	P. marinum	AK15	NZ_AMZO01000015.1
	Salinivibrio sp.	DV	NZ_MEBP01000141.1
	V. hangzhouensis	CGMCC 1.7062	FNVG01000047.1
	V. natriegens	CCUG 16373	NZ_CP016349.1
	V. sagamiensis	NBRC 104589	NZ_BAOJ01000183.1
	S. sharmensis	DSM 18182	NZ_MUFC01000011.1
	S. kushneri	IC202	NZ_MUEO01000010.1
	S. kushneri	MA421	NZ_MUER01000007.1
	Salinivibrio sp.	ML323	NZ_MUES01000001.1
	V. breoganii	ZF-29	AJYM02000017
	V. gazogenes	ATCC 43941	NZ_ASAJ01000015.1
	V. gazogenes	ATCC 43942	NZ_CP018835.1
	V. gazogenes	CECT 5068	FULF01000063.1, FULF01000001.1
	V. gazogenes	DSM 21264	FQUH01000002.1
	V. mexicanus	CAIM 1540	NZ_JYJP01000030
	V. rotiferianus	CAIM 577 = LMG 21460	NZ_BAOI01000066
	V. vulnificus	YJ016	NC_005140
	P. aquae	CGMCC 1.12159	LDOT01000053
	Salinivibrio sp.	IB282	MUET01000077
	V. cholerae	2523-87	MIPE01000161.1
	V. cholerae	2479-86	NZ_MIPB01000087.1
	V. cholerae	RC341	ACZT01000026
	V. cholerae	SIO	MIPJ01000076.1
	V. cholerae	DL4211	NZ_MOLL01000004.1
	V. cholerae	HE-45	ALED01000027.1
	V. cholerae	2012Env-32	JSTF01000051.1
	V. cholerae	617	NZ_NCTY01000002.1
	V. cholerae	BRV8	CTBD01000131.1, CTBD01000049.1
	V. metoecus	YB4D01	NZ_LBGO01000039
	Salinivibrio sp.	DV	MEBP01000004, NZ_MEBP01000093.1
	Vibrio spartinae	CECT 9026	FSSB01000030.1
	V. palustris	CECT 9027	NZ_FUFT01000002.1
	V. metoecus	07-2435.	NZ_LCUE01000004
	V. metoecus	YB9D03	LBGR01000002
	V. sinaloensis	T08	NZ_JRWP01000004
	P. aphoticum	DSM 25995	NZ_LDOV01000030
	P. aphoticum	JCM19237	BBMN01000010
	S. kushneri	ML328A	MUEU01000012.1
	V. parahaemolyticus	MAVP-21	NIXV01000011
	V. parahaemolyticus	S91	KX957972

## Sheet: Table 9
		Table 9. Type III-A systems in Vibrionaceae
		Species	Strain	Location	Year	Cas genes	Direct repeat sequence	CRISPR Type	# of spacers
		V. gazogenes	CECT 5068	Spain	1978	cas10, csm, csm, csm ,DUF-RT-cas1, cas2	GTTTCAGTAGGTCTGGCCGTTTAGGCCGTTGAGAC	III-A	2
		V. gazogenes	DSM 21264	Spain		cas10, csm, csm, csm ,DUF-RT-cas1, cas2	GTTTCAGTAGGTCTGGCCGTTTAGGCCGTTGAGAC	III-A	4
		V. metoecus	07-2435.	USA	2007	cas10, csm, csm, csm, cas6-RT-cas1, cas2	GCTTCATTAGATAAGGTCGTTCAGACCGTTGAGAC	III-A	24
		V. metoecus	YB9D03	USA	2009	cas10, csm, csm, csm, cas6-RT-cas1, cas2	GCTTCATTAGATAAGGTCGTTCAGACCGTTGAGAC	III-A	28
		V. sinaloensis	T08	Malaysia	2014	cas10, csm, csm, csm, cas1, cas2	GCTTCATTAGTACTGGTCGTTCAGACCGTTGAGAC	III-A	28
		P. aphoticum	DSM 25995 CRISPR1	Spain	2008	cas10, csm, csm, csm, cas6-RT-cas1, cas2, (CRISPR1), hp, (CRISPR2)	GTTTCAACGGCCTAAACGGCCAAGTGCACTGAAAG	III-A	5
							GTTTCAACGGCCTAAACGGCCAAGCGCACTGAAAG	III-A	9
		P. aphoticum	JCM19237 CRISPR1	Japan	2014	csm, csm, csm, hp, hp, RT, cas1, cas1, cas2, (CRISPR1), dnaQ, (CRISPR2)	GTTTCAACGGCCTAAACGGCCAAGCGCACTGAAAGA	III-A	7
		P. aphoticum					GTTTCAACGGCCTAAACGGCCAAGCGCACTGAAAGA	III-A	8
		Salinivibrio sp.	ML328A CRISPR1	Spain	2011	cas10, csm, csm, csm, hp, cmr, cas6, csx1, (CRISPR1)	GTCTTAATCCCTTTAGTCAGGGCGTGGTCCGTGAGGAC	III-A	4
		Salinivibrio sp.	ML328A CRISPR2			(CRISPR1), cas2, cas1, csx16, hp, (CRISPR2), hp, NTP Hydrolase, GTP-binding protein, hp, (CRISPR3)	GTCTTAATCCCTTTAGTCAGGGCGTGGTCCGTGAGGAC	III-A	15
		Salinivibrio sp.	ML328A CRISPR3			(CRISPR1), cas2, cas1, csx16, hp, (CRISPR2), hp, NTP Hydrolase, GTP-binding protein, hp, (CRISPR3)	AAGTCTTAATCCCTTTTGTCAGGGCATG_ _ _ _ _ _ _ _ _ _	III-A	4
		V. gazogenes	CECT 5068	Spain	1978	cas10, cmr, cmr, cmr, ,cas1,cas2	GTGTTCCCCGTATGCACGGGGATGAACCG	III-A/I-E	8
		V. gazogenes	DSM 21264	Spain		cas10, cmr, cmr, cmr, ,cas1,cas2	GTGTTCCCCGTATGCACGGGGATGAACCG	III-A/I-E	8
